# Supplementary material for: A Metabolomics Approach and Chemometric Tools for Differentiation of Barley Cultivars and Biomarker Discovery
Source: Metabolites. 2021 Aug 26;11(9):578. doi: 10.3390/metabo11090578 (PMC8466441; doi:10.3390/metabo11090578)
Supplement: Supplementary file 1 [file metabolites-11-00578-s001.zip]

Archive with 1 entries (1 files):
- metabolites-1288992-supplementary.pdf
